# Supplementary material for: Using Image Recognition to Process Unbalanced Data in Genetic Diseases From Biobanks
Source: Front Genet. 2022 Feb 7;13:822117. doi: 10.3389/fgene.2022.822117 (PMC8859115; doi:10.3389/fgene.2022.822117)
Supplement: Supplementary file 1 [file DataSheet1.xlsx]

## Sheet: Table S1
Table S1. TW-SMOTE adjusts the ratio to 0.005.
		Gaussian filter (G) + dilation (D)					Gaussian filter (G) + morphological gradient operation (G)					median filter (M) + dilation (D)					median filter (M) + morphological gradient operation (G)
		training		testing			training		testing			training		testing			training		testing
Validation_steps	steps_per_epoch	loss	accuracy	AST	HPT	IBS	loss	accuracy	AST	HPT	IBS	loss	accuracy	AST	HPT	IBS	loss	accuracy	AST	HPT	IBS
4	1	0.5628	0.7188	0.322973	0.379028	0.128623	0.1213	0.9688	0.319088	0.61992	0.000265453	0.1473	1	0.00594596	0.977726	0.000290253	0.1989	0.9375	0.118185	0.804513	0.00311426
	2	0.0237	1	0.0483268	0.831523	0.934848	0.0272	1	0.120559	0.688493	0.0135561	0.0098	1	0.93192	0.0154433	5.06596e-06	0.0947	0.978	0.000320284	0.998579	2.21263e-09
	3	0.1027	0.9465	4.7044e-05	0.831523	0.934848	0.2305	0.8603	1.446e-05	0.999986	1.97511e-07	0.0299	0.9905	0.555161	0.0239068	0.0099659	0.0013	1	5.37242e-06	0.999991	5.35955e-09
	4	1.1462	0.3267	0.285824	0.348108	0.34674	1.0963	0.3396	0.467873	0.265021	0.226672	1.0886	0.4626	0.323807	0.285268	0.333602	1.2039	0.363	0.35602	0.260153	0.34629
	5	1.1939	0.3973	0.327615	0.338452	0.323943	1.1442	0.2936	0.349652	0.376342	0.272971	1.1523	0.3437	0.284308	0.399297	0.306764	1.2221	0.3023	0.293041	0.416843	0.293824
40	1	0.4636	0.6875	0.644597	0.122124	0.101591	0.1611	0.9375	0.244322	0.635124	0.000378099	0.1738	0.9375	0.225047	0.633365	0.00941845	0.3916	0.8438	0.0713588	0.900947	0.000338829
	2	0.0732	1	0.220536	0.479273	0.00154979	0.0486	1	0.00704202	0.991811	2.22864e-07	0.0413	0.9757	0.803849	0.014862	0.000377857	0.0103	1	0.0819847	0.922871	8.20814e-08
	3	0.0161	1	0.250982	0.217478	0.00013286	0.0121	1	0.0611001	0.94687	2.29814e-06	0.0055	1	0.729927	0.0595334	1.70849e-06	0.0059	1	0.0197466	0.935881	3.33679e-05
	4	1.1509	0.288	0.296217	0.379221	0.315878	1.162	0.3307	0.249048	0.451257	0.258583	1.1411	0.3678	0.292976	0.353263	0.324707	1.1434	0.4568	0.347608	0.328562	0.322662
	5	1.2864	0.3348	0.287373	0.359183	0.317911	1.1375	0.4271	0.337757	0.331578	0.300713	1.3205	0.4104	0.315449	0.376863	0.296168	1.2922	0.3215	0.317944	0.350257	0.331044
400	1	0.2699	0.8846	0.4223	0.0901	0.2077	0.1268	0.9231	0.0350546	0.914111	2.89778e-07	0.1267	1	0.587694	0.12521	0.0154909	0.4012	0.875	0.224774	0.503983	0.0737944
	2	0.0761	0.9583	0.7259	0.0603	0.0004	0.0243	1	0.00290713	0.99634	1.3443e-05	0.0186	1	0.015861	0.929921	1.23361e-07	0.1567	0.9514	0.0123073	0.941136	0.000472794
	3	0.0076	1	0.1758	0.5976	4e-05	0.0036	1	6.12295e-06	0.99999	1.07965e-10	1.1444	0.8055	0.480081	0.0272428	0.024695	0.0011	1	0.00028343	0.998695	1.19009e-10
	4	1.2517	0.3392	0.3827	0.3093	0.2975	1.8734	0.3581	0.347879	0.316985	0.324833	1.1682	0.2561	0.295516	0.334354	0.336258	1.2942	0.3863	0.326988	0.331311	0.319877
	5	1.1281	0.3344	0.3469	0.3229	0.3092	1.1275	0.3031	0.316654	0.39834	0.286865	1.2396	0.2796	0.352153	0.366429	0.284705	1.1893	0.3263	0.287977	0.356445	0.340498
800	1	0.3562	0.8846	0.147449	0.688919	0.0420161	0.2626	0.9231	0.225886	0.59806	0.00103552	0.317	0.8462	0.0101796	0.961176	7.08535e-05	0.4743	0.7812	0.0819605	0.860129	0.0106355
	2	0.0597	0.977	0.389239	0.256028	0.000361631	0.0215	1	0.0259664	0.975041	1.83468e-05	0.0739	0.9792	0.629161	0.0842313	0.00106495	0.0086	1	0.000210997	0.999682	4.83563e-08
	3	0.0061	1	0.0115653	0.861848	1.78759e-08	0.0377	1	0.160366	0.822193	0.000408173	0.0153	1	0.277713	0.199816	9.09999e-07	0.009	0.9905	0.000293126	0.999009	8.08436e-07
	4	1.1386	0.2872	0.32214	0.338819	0.320033	1.1292	0.3935	0.31224	0.585108	0.0937622	1.1305	0.3854	0.335932	0.448442	0.223558	1.0856	0.3501	0.260719	0.181049	0.431912
	5	1.19	0.2996	0.303223	0.348057	0.315064	1.091	0.3282	0.406458	0.331741	0.245431	1.1771	0.3857	0.313696	0.31615	0.354364	1.1062	0.4016	0.23716	0.419633	0.337145

## Sheet: Table S2
Table S2. TW-SMOTE adjusts the ratio to 0.03.
		Gaussian filter (G) + dilation (D)					Gaussian filter (G) + morphological gradient operation (G)					median filter (M) + dilation (D)					median filter (M) + morphological gradient operation (G)
		training		testing			training		testing			training		testing			training		testing
Validation_steps	steps_per_epoch	loss	accuracy	AST	HPT	IBS	loss	accuracy	AST	HPT	IBS	loss	accuracy	AST	HPT	IBS	loss	accuracy	AST	HPT	IBS
4	1	0.7619	0.4615	0.405246	0.123487	0.275238	2.2408	0.4688	0.454265	0.207412	0.304898	0.6462	0.6875	0.0429835	0.950215	0.0406149	0.6547	0.5938	0.608521	0.23247	0.103445
	2	0.4466	0.7708	0.319021	0.742653	0.026833	0.1403	0.9666	0.6138	0.676153	0.000105975	0.5857	0.7083	0.609214	0.382992	0.0350263	0.9492	0.5302	0.295861	0.588348	0.153232
	3	0.2265	0.928	0.42552	0.0954206	0.0823532	0.45	0.7945	0.154209	0.876055	0.0364054	0.0715	0.9944	0.22581	0.665915	0.00268374	0.2817	0.8363	0.659911	0.121457	0.0151383
	4	1.1302	0.2961	0.372276	0.382236	0.240494	1.1438	0.2945	0.315546	0.346213	0.328233	1.4226	0.2251	0.353224	0.33699	0.315764	1.8749	0.3404	0.294349	0.376959	0.333973
	5	1.2131	0.3673	0.349528	0.404558	0.248711	1.6543	0.3515	0.323758	0.310368	0.345043	1.2023	0.3638	0.327285	0.32498	0.341282	1.115	0.3806	0.334976	0.34483	0.317556
40	1	0.5286	0.7812	0.644664	0.270724	0.097536	0.9174	0.5	0.407472	0.306596	0.281509	0.7089	0.75	0.244217	0.556851	0.224024	0.729	0.5938	0.262922	0.538347	0.225526
	2	0.4059	0.8333	0.733992	0.176642	0.0913524	0.2871	0.8805	0.592071	0.319318	0.0151351	0.3041	0.8779	0.604262	0.392732	0.0220476	0.4815	0.7378	0.174658	0.712718	0.0539068
	3	0.341	0.8409	0.236731	0.645709	0.0618059	0.2521	0.8805	0.302291	0.227797	0.0116951	0.364	0.7817	0.218357	0.810125	0.0166648	0.1821	0.9622	0.924144	0.177268	0.0053349
	4	1.1399	0.3196	0.320329	0.328466	0.346841	1.3993	0.3625	0.384951	0.347374	0.282407	1.2714	0.3809	0.392104	0.264625	0.342977	1.1368	0.3115	0.300218	0.469029	0.243803
	5	1.2132	0.3306	0.32445	0.347938	0.325244	1.3768	0.2611	0.385062	0.275213	0.331578	1.1405	0.3313	0.400208	0.298469	0.297412	1.1266	0.3137	0.324595	0.313161	0.350831
400	1	0.7155	0.7188	0.353883	0.641996	0.103321	0.8504	0.6562	0.323238	0.397718	0.265526	0.5112	0.75	0.293738	0.378155	0.246109	1.8832	0.3438	0.296596	0.435353	0.281617
	2	0.3445	0.8333	0.943957	0.0532861	0.0120439	0.5418	0.6458	0.520131	0.472944	0.115824	0.7788	0.5818	0.342858	0.499441	0.196915	0.2031	0.9284	0.296596	0.435353	0.281617
	3	0.1906	0.9394	0.258732	0.812468	0.000591457	0.4234	0.775	0.658576	0.3732	0.0135587	0.0214	1	0.79462	0.278508	0.00052592	0.4056	0.84	0.691948	0.524	0.00137022
	4	1.1883	0.4239	0.325833	0.388004	0.301727	1.1578	0.3156	0.35027	0.35216	0.303441	1.1617	0.2494	0.352361	0.328867	0.31038	1.1301	0.2734	0.302658	0.301673	0.0570475
	5	1.3438	0.4167	0.378752	0.165325	0.418369	1.1551	0.3928	0.444093	0.370241	0.213556	1.0438	0.4703	0.59843	0.148187	0.222792	1.1879	0.3998	0.340634	0.338343	0.31952
800	1	0.5807	0.7812	0.41701	0.389106	0.168984	0.5711	0.7812	0.73931	0.337047	0.00967499	0.5234	0.8077	0.716751	0.275351	0.0601816	0.5673	0.8438	0.337987	0.47697	0.199988
	2	0.3591	0.9054	0.398005	0.498735	0.0486433	0.4289	0.75	0.286063	0.619404	0.127079	0.649	0.69	0.370429	0.703263	0.0271598	0.6333	0.729	0.113648	0.861788	0.0734172
	3	0.3247	0.8287	0.498216	0.487459	0.041038	0.378	0.8141	0.304783	0.61398	0.142783	0.1555	0.9735	0.741529	0.31384	0.00454684	0.4547	0.7589	0.519382	0.434192	0.0373329
	4	1.1293	0.3608	0.224009	0.306948	0.440422	1.1264	0.395	0.393423	0.365924	0.234909	1.1255	0.3346	0.344953	0.302054	0.352802	1.177	0.4277	0.300731	0.384682	0.320622
	5	1.1263	0.3375	0.333537	0.307881	0.350851	1.1288	0.4162	0.461993	0.258371	0.294708	1.2082	0.2576	0.355242	0.313065	0.326481	1.1435	0.2322	0.300875	0.401948	0.306833

## Sheet: Table S3
Table S3. TW-SMOTE adjusts the ratio to 0.1.
		Gaussian filter (G) + dilation (D)					Gaussian filter (G) + morphological gradient operation (G)					median filter (M) + dilation (D)					median filter (M) + morphological gradient operation (G)
		training		testing			training		testing			training		testing			training		testing
Validation_steps	steps_per_epoch	loss	accuracy	AST	HPT	IBS	loss	accuracy	AST	HPT	IBS	loss	accuracy	AST	HPT	IBS	loss	accuracy	AST	HPT	IBS
4	1	0.7276	0.5625	0.407007	0.204702	0.281994	1.5464	0.3462	0.42486	0.227797	0.254882	0.5626	0.7812	0.458116	0.30895	0.179861	1.0485	0.5	0.512588	0.253681	0.11803
	2	0.673	0.5625	0.379171	0.473614	0.188181	0.5831	0.7234	0.340377	0.559701	0.131399	0.6982	0.5906	0.480117	0.154834	0.202063	0.5574	0.6868	0.302802	0.669041	0.092436
	3	0.3079	0.8591	0.208912	0.729971	0.151246	0.3152	0.8728	0.358348	0.830743	0.010535	0.1305	0.9677	0.84544	0.269786	0.346392	0.3506	0.894	0.333359	0.670139	0.0729677
	4	1.1848	0.4161	0.322382	0.332273	0.338807	1.2332	0.307	0.344237	0.326023	0.3236	1.1455	0.3465	0.328762	0.313153	0.346392	1.1485	0.3229	0.338126	0.296134	0.353575
	5	1.25	0.3728	0.320443	0.358308	0.325161	1.3285	0.2925	0.346879	0.328373	0.32622	1.1107	0.3287	0.322488	0.32432	0.346912	1.168	0.3557	0.32996	0.357163	0.323502
40	1	0.6576	0.625	0.190942	0.809345	0.0701728	0.7843	0.625	0.466594	0.124327	0.250598	0.4832	0.75	0.60495	0.233951	0.13172	0.6027	0.8125	0.406424	0.322362	0.276422
	2	0.3126	0.9113	0.727688	0.242903	0.0137816	0.3987	0.7985	0.850152	0.121964	0.0335239	0.6046	0.6875	0.392086	0.402705	0.244813	0.2135	0.9375	0.247322	0.721261	0.032398
	3	0.4902	0.7757	0.72999	0.204511	0.0048873	0.1679	0.929	0.246229	0.878394	4.3882e-06	0.0516	0.9677	0.813834	0.154079	0.000266469	0.4813	0.731	0.334943	0.788597	0.0107163
	4	1.1978	0.4545	0.319087	0.338215	0.347287	1.4657	0.455	0.323901	0.314919	0.359719	1.1503	0.3976	0.303001	0.375311	0.315863	1.1132	0.3725	0.308815	0.345934	0.336757
	5	1.1645	0.3279	0.346264	0.320294	0.329158	1.11	0.3037	0.460068	0.246459	0.289675	1.2876	0.3677	0.184389	0.43808	0.363073	1.1471	0.3125	0.362027	0.364006	0.288315
400	1	0.6019	0.75	0.433547	0.185191	0.228313	0.6487	0.6875	0.392229	0.361834	0.255123	0.6501	0.7308	0.411635	0.248594	0.280074	0.674	0.6875	0.267423	0.487266	0.194876
	2	0.4221	0.8111	0.291215	0.723103	0.107158	0.4002	0.7985	0.268712	0.393493	0.0806518	0.8642	0.5	0.455003	0.154877	0.317192	0.5978	0.7034	0.314133	0.59184	0.163731
	3	0.4165	0.807	0.613087	0.293522	0.0847575	0.3413	0.8829	0.293199	0.88504	0.00204508	0.1297	0.9694	0.619065	0.539059	0.00138828	0.4349	0.7911	0.541659	0.312551	0.0183686
	4	1.5211	0.3403	0.344771	0.339151	0.318265	1.1195	0.3346	0.410246	0.287994	0.293568	1.2901	0.3513	0.324838	0.323782	0.341217	1.2819	0.4241	0.344554	0.291387	0.357681
	5	1.1924	0.2917	0.34694	0.330652	0.328242	1.1081	0.3246	0.327947	0.292292	0.362589	1.2851	0.2354	0.378551	0.316891	0.30598	1.3456	0.35	0.315943	0.315111	0.361722
800	1	0.7023	0.6923	0.457403	0.225422	0.218366	0.7791	0.5625	0.177918	0.566833	0.297086	0.6816	0.7692	0.668824	0.186539	0.153846	0.7352	0.5769	0.283657	0.544595	0.199718
	2	0.5413	0.7464	0.337611	0.627316	0.0891346	0.4671	0.7608	0.420482	0.858776	0.0547092	0.4578	0.7365	0.326566	0.704478	0.0578134	0.4786	0.7604	0.3268	0.677163	0.0621084
	3	0.3324	0.8787	0.544551	0.521178	0.0265912	0.0521	1	0.420414	0.754742	3.31061e-06	0.2363	0.8947	0.624906	0.411999	0.055206	0.452	0.7462	0.353633	0.810974	0.0134324
	4	1.1551	0.2461	0.341049	0.285077	0.357544	1.2449	0.3274	0.342333	0.282859	0.347424	1.1804	0.2701	0.296254	0.390952	0.322233	1.2621	0.3187	0.334684	0.325079	0.335967
	5	1.1935	0.2587	0.330314	0.322304	0.337244	1.1412	0.3126	0.351571	0.313208	0.334745	1.3052	0.2952	0.321273	0.337399	0.340809	1.2521	0.3748	0.344545	0.341238	0.31349

## Sheet: Table S4
Table S4. TW-SMOTE adjusts the mixing ratio.
		Gaussian filter (G) + dilation (D)					Gaussian filter (G) + morphological gradient operation (G)					median filter (M) + dilation (D)					median filter (M) + morphological gradient operation (G)
		training		testing			training		testing			training		testing			training		testing
Validation_steps	steps_per_epoch	loss	accuracy	AST	HPT	IBS	loss	accuracy	AST	HPT	IBS	loss	accuracy	AST	HPT	IBS	loss	accuracy	AST	HPT	IBS
4	1	0.3149	0.9375	0.385941	0.939965	0.524763	0.7052	0.75	0.303524	0.771167	0.425661	0.8893	0.5625	0.6832	0.423831	0.49506	0.3718	0.7812	0.476382	0.884015	0.786521
	2	0.6732	0.7766	0.910668	0.996023	0.993209	0.0219	1	0.780801	0.95572	0.898308	0.0262	1	0.987056	0.974924	0.982816	0.0666	0.9781	0.798321	7.06544e-06	0.993355
	3	0.0046	1	0.929689	0.999704	0.9999	0.0289	0.9944	0.00482119	0.999968	0.99806	0.0712	1	0.976451	0.971218	0.99459	0.0133	1	0.990624	0.988982	0.999912
	4	1.1161	0.304	0.30431	0.398005	0.343983	1.2687	0.3501	0.352195	0.327885	0.335381	1.0849	0.4394	0.364953	0.218455	0.440185	1.1507	0.299	0.347394	0.335643	0.335411
	5	1.0654	0.3293	0.337225	0.476113	0.301929	1.1249	0.3113	0.323659	0.343846	0.346138	1.2243	0.3281	0.336233	0.362024	0.31931	1.1403	0.422	0.359922	0.316198	0.348505
40	1	0.3768	0.6923	0.112955	0.98145	0.556643	0.1699	0.9688	0.541261	0.937626	0.953751	0.3796	0.7812	0.263625	0.957586	0.700279	0.265	0.8846	0.144955	0.97125	0.805389
	2	0.0253	0.9896	0.981481	0.949763	0.999502	0.0562	0.9757	0.0904801	0.998834	0.982077	0.0677	0.9781	0.489119	0.997614	0.99731	0.1953	0.8768	0.924912	0.262396	0.99964
	3	0.1775	0.9317	0.937555	0.963532	0.999995	0.0225	0.9901	0.946876	0.966614	0.995324	0.092	0.975	0.0731708	0.99976	0.945914	0.0131	0.9944	0.931417	0.865692	0.998446
	4	1.1224	0.2894	0.314019	0.404353	0.999995	1.1577	0.2477	0.118315	0.670203	0.359432	1.1769	0.2277	0.405443	0.249926	0.358471	1.1378	0.3012	0.321098	0.343674	0.353116
	5	1.1153	0.406	0.357058	0.331889	0.345527	1.2167	0.4119	0.370249	0.310997	0.352294	1.0988	0.3351	0.366951	0.34694	0.366023	1.153	0.3026	0.330639	0.348816	0.332304
400	1	0.1606	0.9375	0.364682	0.972265	0.960949	0.3315	0.9231	0.5802	0.776703	0.771989	0.2349	0.9375	0.581422	0.929775	0.931433	0.2848	0.9688	0.561115	0.862215	0.607295
	2	0.0445	0.9781	0.821875	0.998602	0.999282	0.0742	0.9757	0.619354	0.998708	0.964604	0.0437	0.9642	0.894934	0.99106	0.987135	0.0157	1	0.726939	0.995516	0.997895
	3	0.0232	0.9901	0.998773	0.989669	0.99986	0.013	1	0.362009	0.999806	0.998921	0.0016	1	0.942803	0.999958	0.999998	0.0185	1	0.311784	0.999978	0.999801
	4	1.2504	0.3037	0.305516	0.399818	0.338397	1.1549	0.3937	0.361228	0.361389	0.323158	1.1558	0.2658	0.332315	0.339078	0.337387	1.1557	0.3423	0.385154	0.376518	0.334296
	5	1.1862	0.3313	0.381191	0.319549	0.338397	1.093	0.2957	0.324239	0.476945	0.294099	1.092	0.4629	0.302297	0.333055	0.446128	1.1864	0.2757	0.344006	0.347586	0.334296
800	1	0.168	0.9167	0.899676	0.87714	0.989775	1.1793	0.6875	0.340136	0.79572	0.591544	0.2761	0.875	0.343553	0.967214	0.852396	0.5807	0.6562	0.147767	0.950627	0.618309
	2	0.168	0.9167	0.899676	0.87714	0.989775	0.0272	1	0.431013	0.986939	0.989051	0.0127	1	0.869085	0.999219	0.99925	0.0482	1	0.743538	0.997644	0.996087
	3	0.0124	1	0.989377	0.999735	0.999943	0.0066	1	0.00333517	0.999998	0.999124	0.054	0.9827	0.863759	0.998176	0.999931	0.0153	1	0.726984	0.999965	0.999962
	4	1.2215	0.334	0.347899	0.355959	0.313872	1.1807	0.2411	0.333458	0.365166	0.303082	1.1876	0.304	0.335939	0.348257	0.332852	1.3249	0.3852	0.342959	0.374593	0.315139
	5	1.1167	0.3752	0.362135	0.276831	0.435654	1.2609	0.2244	0.266918	0.393477	0.361613	1.101	0.3795	0.284989	0.457486	0.345728	1.1252	0.2579	0.304815	0.465097	0.294701

## Sheet: Table S5
Table S5. UK-SAIGE Image Recognition
Disease	Simiarity (AST, HPT, IBS)	Classification
AST	0.034663778 0.9635236 0.0018125718	HPT
HPT	0.027031837 0.9719439 0.0010242934	HPT
IBS	0.10936783 0.27093673 0.6196954	IBS

## Sheet: Table S6
Table s6. List of case control sample sizes and number of SNPs in TWB after quality control and PAM
TWB (N=27,604, Number of SNP=632,172)
Disease	Case1	Control1,2	Case-control ratio	SNP1
AST	731	21864	0.033	602728
HPT	2752	19843	0.139	602957
IBS	548	22047	0.025	602713
1 Subjects and SNPs were extracted by the following criteria: (1) call rate >0.95; (2) MAF>0.01; and (3) deviation from Hardy-Weinberg equilibrium (HWE) P>0.001. 2 Comorbid diseases were defined by using the Partitioning Around Medoids (PAM). Homogenized controls were removed comorbid individuals from the control group for each trait.
